# Supplementary material for: Association of Prenatal and Intrapartum Antibiotic Use with Risk of Childhood Atopic Dermatitis: A Systematic Review and Meta-Analysis
Source: Children (Basel). 2025 Jun 30;12(7):859. doi: 10.3390/children12070859 (PMC12293218; doi:10.3390/children12070859)
Supplement: Supplementary file 1 [file children-12-00859-s001.zip]

Archive with 1 entries (1 files):
- children-3677270-supplementary.pdf
